# Supplementary material for: New Insights into Avian Infectious Bronchitis Virus in Colombia from Whole-Genome Analysis
Source: Viruses. 2022 Nov 19;14(11):2562. doi: 10.3390/v14112562 (PMC9694374; doi:10.3390/v14112562)
Supplement: Supplementary file 1 [file viruses-14-02562-s001.zip]

Archive with 1 entries (1 files):
- viruses-1984736-supplementary.pdf
